# Supplementary material for: A Review on Farnesoid X Receptor (FXR) Modulators Focusing on Benzimidazole Scaffold
Source: Molecules. 2026 Jan 27;31(3):450. doi: 10.3390/molecules31030450 (PMC12898554; doi:10.3390/molecules31030450)
Supplement: Supplementary file 1 [file molecules-31-00450-s001.zip]

Archive with 1 entries (1 files):
- molecules-4030940-supplementary.pdf
